# Supplementary material for: What Mathematical Models Are Accurate for Prescribing Aerobic Exercise in Women with Fibromyalgia?
Source: Biology (Basel). 2022 May 4;11(5):704. doi: 10.3390/biology11050704 (PMC9138585; doi:10.3390/biology11050704)
Supplement: Supplementary file 1 [file biology-11-00704-s001.zip]

Archive with 1 entries (1 files):
- biology-1696833-supplementary.pdf
